# Supplementary material for: Evaluation of Cx43 Gap Junction Inhibitors Using a Quantitative Structure-Activity Relationship Model
Source: Biomedicines. 2023 Jul 12;11(7):1972. doi: 10.3390/biomedicines11071972 (PMC10377234; doi:10.3390/biomedicines11071972)
Supplement: Supplementary file 1 [file biomedicines-11-01972-s001.zip]

Archive with 2 entries (2 files):
- Supplementary Figure 1.pptx
- Video S1.webm
